# Supplementary material for: An investment case analysis for the prevention and treatment of adolescent mental disorders and suicide in England
Source: Eur J Public Health. 2023 Nov 24;34(1):107–13. doi: 10.1093/eurpub/ckad193 (PMC10843955; doi:10.1093/eurpub/ckad193)
Supplement: ckad193_Supplementary_Data [file ckad193_supplementary_data.zip]

Archive with 3 entries (2 files):
- ckad193_Supplementary_Data/
- ckad193_Supplementary_Data/ejph-2023-05-om-0245-File003.docx
- ckad193_Supplementary_Data/ejph-2023-05-om-0245-File004.xlsx
