# Supplementary material for: An investment case analysis for the prevention and treatment of adolescent mental disorders and suicide in England
Source: Eur J Public Health. 2023 Nov 24;34(1):107–13. doi: 10.1093/eurpub/ckad193 (PMC10843955; doi:10.1093/eurpub/ckad193)
Supplement: ckad193_Supplementary_Data [file ckad193_supplementary_data.zip › ckad193_Supplementary_Data/ejph-2023-05-om-0245-File004.xlsx]

## Sheet: Parameters and ranges
Supplementary File 2 - Parameter Values varied in sensitivity analyses
Parameter category	Condition	Description	Base value	Minimum	Maximum	Source
Disability weight	Health	Full health	0	0	0	GBD 2019
Disability weight	Death	Death	1	1	1	GBD 2019
Disability weight	Anxiety	Proportion of all anxiety cases that are asymptomatic, unadjusted	0.288	0.275	0.3	GBD 2019
Disability weight	Anxiety	Proportion of all anxiety cases that are mild, unadjusted	0.393	0.342	0.442	GBD 2019
Disability weight	Anxiety	Proportion of all anxiety cases that are moderate, unadjusted	0.191	0.158	0.227	GBD 2019
Disability weight	Anxiety	Proportion of all anxiety cases that are severe, unadjusted	0.127	0.092	0.167	GBD 2019
Disability weight	Anxiety	Disability weight for mild anxiety	0.03	0.018	0.046	GBD 2019
Disability weight	Anxiety	Disability weight for moderate anxiety	0.133	0.091	0.186	GBD 2019
Disability weight	Anxiety	Disability weight for severe anxiety	0.523	0.362	0.677	GBD 2019
Disability weight	Bipolar disorder	Disability weight for euthymia during bipolar disorder	0.032	0.018	0.051	GBD 2019
Disability weight	Bipolar disorder	Disability weight for a depressive episode of bipolar disorder	0.396	0.267	0.531	GBD 2019
Disability weight	Bipolar disorder	Disability weight for a manic episode of bipolar disorder	0.492	0.341	0.646	GBD 2019
Disability weight	Depression	Proportion of all depression cases that are asymptomatic, unadjusted	0.13	0.1	0.17	GBD 2019
Disability weight	Depression	Proportion of all depression cases that are mild, unadjusted	0.59	0.49	0.69	GBD 2019
Disability weight	Depression	Proportion of all depression cases that are moderate, unadjusted	0.17	0.13	0.22	GBD 2019
Disability weight	Depression	Proportion of all depression cases that are severe, unadjusted	0.1	0.03	0.2	GBD 2019
Disability weight	Depression	Disability weight for mild depression	0.145	0.099	0.209	GBD 2019
Disability weight	Depression	Disability weight for moderate depression	0.396	0.267	0.531	GBD 2019
Disability weight	Depression	Disability weight for severe depression	0.658	0.477	0.807	GBD 2019
Discount rate	All	Annual discount rate	0.03	0	0.05	Tan-Torres Edejer 2003
Employment	Anxiety	Increased odds of failing to complete secondary education among adolescents with anxiety in secondary school	1.4	1.1	1.8	Esch 2014
Employment	Bipolar disorder	The reduction in probability that a person with bipolar disorder will graduate from tertiary school; 50% variability in sensitivity analysis	0.340426	0.170213	0.510638	Glahn 2006
Employment	Bipolar disorder	Multiplier for reduction in probability of employment if have bipolar disorder; 50% variation in sensitivity analysis	0.6	0.3	0.9	Bowden 2005
Employment	Bipolar disorder	Multiplier for reduction in productivity (mostly due to absenteeism) among employees with bipolar disorder; 50% variation in sensitivity analysis	0.8	0.4	1	Bowden 2005
Employment	Comorbid anxiety and depression	Proportion of working time lost due to depression, including both absenteeism and presenteeism, while actively depressed; use this figure for anxiety as well, as data suggest they are similar (Harvard Health Publishing 2010)	0.378	0.3579	0.3981	Beck 2011
Employment	Depression	Increased odds of failing to complete secondary education among adolescents depressed in secondary school (point estimate is for major depression, which had no reported CI; CI is for early onset depression)	3.38	1.18	6.42	Esch 2014
GDP per capita	All	Monthly GDP per capita for the United Kingdom	3215.58	3215.58	3215.58	World Bank
Incidence	Bipolar disorder	Number of depressive episodes per year among people with any form of bipolar	0.96	0.83	1.1	Tondo 2017
Incidence	Bipolar disorder	Number of (hypo)manic depressive episodes per year among people any form of bipolar	0.94	0.78	1.1	Tondo 2017
Incidence	Bipolar disorder	Average duration of depressive episode among people with any form of bipolar in months	5.18	1.65462	5.63077	Tondo 2017
Incidence	Bipolar disorder	Average duration of manic episode among people with any form of bipolar in months	3.46	1.0001	7.08462	Tondo 2017
Incidence	Comorbid anxiety and depression	Proportion of people with major depressive disorder within the past 12 months that also reported anxiety within the past 12 months; low is the reported IQR (the 95% CI based on the combined standard error is much smaller) from Kessler; high is proportion of people with depression that also have anxiety from Gorman 1996	0.416	0.299	0.9	Kessler 2015
Incidence	Comorbid anxiety and depression	Proportion of people with lifetime anxiety and depression that reported same time of onset of symptoms; low and high is the reported IQR (this specific figure is not reported for 12-month cases in Kessler 2015)	0.185	0.106	0.237	Kessler 2015
Incidence	Comorbid anxiety and depression	Proportion of people with anxiety who display symptoms of depression. Baseline is estimate for GAD from Gorman 1996; low is lowest estimate from subtypes of anxiety disorders from Gorman 1996; high is general estimate from Gorman 1996	0.624	0.2	0.85	Gorman 1996
Incidence	Comorbid anxiety and depression	Average global life expectancy in 2017	68.327	68.327	68.327	World Bank
Incidence	Suicide	Percent of suicides attributable to depression; 95% UI	0.461	0.28	0.608	Ferrari 2014
Incidence	Suicide	Percent of suicides attributable to anxiety; 95% UI	0.074	0.03	0.127	Ferrari 2014
Incidence	Suicide	Percent of suicides attributable to bipolar disorder; 95% UI	0.054	0.018	0.107	Ferrari 2014
Incidence	Suicide	Pooled relative risk of suicide due to depression; 95% UI	19.9	9.5	41.7	Ferrari 2014
Incidence	Suicide	Pooled relative risk of suicide due to bipolar disorder; 95% UI	5.7	2.6	12.4	Ferrari 2014
Incidence	Suicide	Pooled relative risk of suicide due to anxiety; 95% UI	2.7	1.7	4.3	Ferrari 2014
Incidence	Suicide	Mortality ratio of adolescents' death by suicide after self harming vs no self harm	46	29.9	67.9	Olfson 2018
Incidence	Suicide	Mortality ratio of young adults' death by suicide after self harming vs no self harm	19.2	12.7	28	Olfson 2018
Prevention	Anxiety	Baseline coverage of anxiety prevention, among those who are in school and have a mobile phone	0.2	0.17	0.23	Author assumption in consultation with expert panel
Prevention	Anxiety	Investment coverage of anxiety prevention, among those who are in school and have a mobile phone	0.85	0.7225	0.9775	Author assumption in consultation with expert panel
Prevention	Anxiety	Relative risk of developing anxiety after receiving universal school-based prevention intervention; effect ends 6 months after receiving intervention	0.25	0.1	0.65	Stockings 2016
Prevention	Depression	Baseline coverage of depression prevention, among those who are in school and have a mobile phone (in sensitivity analysis, pegged to be the same as coverage for prevention of anxiety, as they are delivered as a single intervention)	0.2	0.17	0.23	Author assumption in consultation with expert panel
Prevention	Depression	Investment coverage of depression prevention, among those who are in school and have a mobile phone (in sensitivity analysis, pegged to be the same as coverage for prevention of anxiety, as they are delivered as a single intervention)	0.85	0.7225	0.9775	Author assumption in consultation with expert panel
Prevention	Depression	Relative risk of developing depression immediately after receiving universal preventive care in schools	0.41	0.24	0.69	Stockings 2016
Prevention	Depression	Relative risk of developing depression 1-3 months after receiving universal preventive care in schools	0.35	0.24	0.53	Stockings 2016
Prevention	Depression	Relative risk of developing depression 6-9 months after receiving universal preventive care in schools; effect ends 12 months after receiving preventive care in schools	0.46	0.35	0.62	Stockings 2016
Prevention	Comorbid anxiety and depression	Baseline coverage of anxiety and depression prevention, among those who are in school and have a mobile phone (in sensitivity analysis, pegged to be the same as coverage for prevention of anxiety, as they are delivered as a single intervention)	0.2	0.17	0.23	Author assumption in consultation with expert panel
Prevention	Comorbid anxiety and depression	Investment coverage of anxiety and depression prevention, among those who are in school and have a mobile phone (in sensitivity analysis, pegged to be the same as coverage for prevention of anxiety, as they are delivered as a single intervention)	0.85	0.7225	0.9775	Author assumption in consultation with expert panel
Prevention	Comorbid anxiety and depression	Risk of developing internalizing disorder (both anxiety and depression) immediately after receiving universal preventive care in schools	0.39	0.26	0.59	Stockings 2016
Prevention	Comorbid anxiety and depression	Risk of developing internalizing disorder (both anxiety and depression) 1-3 months after receiving universal preventive care in schools	0.35	0.24	0.53	Stockings 2016
Prevention	Comorbid anxiety and depression	Risk of developing internalizing disorder (both anxiety and depression) 6-9 months after receiving universal preventive care in schools; effect ends 12 months after receiving intervention	0.49	0.37	0.64	Stockings 2016
Prevention	Suicide	Baseline coverage of school-based suicide prevention among those in school	0.2	0.17	0.23	Author assumption in consultation with expert panel
Prevention	Suicide	Investment coverage of school-based suicide prevention among those in school	0.85	0.7225	0.9775	Author assumption in consultation with expert panel
Prevention	Suicide	Odds ratio for incident suicide attempts at 3 months of follow up, given school-based prevention	0.78	0.42	1.44	Wasserman 2015
Prevention	Suicide	Odds ratio for incident suicide attempts at 12 months of follow up, given school-based prevention	0.45	0.24	0.85	Wasserman 2015
Prevention	Suicide	Probability of presenting at hospital after self harm	0.41	0.35	0.49	Clements 2016
Prevention	Suicide	Baseline coverage of hospital-based suicide prevention among those who present after self harm	0.3	0.255	0.345	Author assumption in consultation with expert panel
Prevention	Suicide	Investment coverage of hospital-based suicide prevention among those who present after self harm	0.7	0.595	0.805	Author assumption in consultation with expert panel
Prevention	Suicide	Risk ratio of probability of suicide among people who have self-harmed after receiving targeted follow up in hospitals	0.105377	0.0245264	0.452751	Fleischmann 2008
Relapse	Depression	Number of separate depressive episodes over the lifetime of a person with a history of depression	7	5	9	Burcusa 2007
Remission	Anxiety	Monthly probability of remission of anxiety; the baseline and lower bounds treat anxiety as a chronic disease with little to no remission without treatment, as described in Martin 2003; upper bound same as upper bound set in GBD, adjusted to be monthly instead of annual	0.00426532	0.0001	0.0184235	Martin 2003; GBD 2017
Remission	Bipolar disorder	Average duration of depressive episode among people with any form of bipolar in months; range from Tondo 2017 literature review	5.18	1.65462	5.63077	Tondo 2017
Remission	Bipolar disorder	Average duration of manic episode among people with any form of bipolar in months; range from Tondo 2017 literature review	3.46	1.0001	7.08462	Tondo 2017
Remission	Depression	Average duration of depressive episode in months	7.8	7.08	8.4	GBD 2019
Remission	Depression	Life expectancy during the US National Comorbidity Study from which depression remission data taken	75.37	75.37	75.37	World Bank
Remission	Anxiety	Monthly probability of remission of anxiety; the baseline and lower bounds treat anxiety as a chronic disease with little to no remission without treatment, as described in Martin 2003; upper bound same as upper bound set in GBD, adjusted to be monthly instead of annual	0.00426532	0.0001	0.0184235	Martin 2003; GBD 2017
Remission	Bipolar disorder	Average duration of depressive episode among people with any form of bipolar in months; range from Tondo 2017 literature review	5.18	1.65462	5.63077	Tondo 2017
Remission	Bipolar disorder	Average duration of manic episode among people with any form of bipolar in months; range from Tondo 2017 literature review	3.46	1.0001	7.08462	Tondo 2017
Remission	Depression	Average duration of depressive episode in months	7.8	7.08	8.4	GBD 2019
Remission	Depression	Life expectancy during the US National Comorbidity Study from which depression remission data taken	75.37	75.37	75.37	World Bank
Starting prevalence	Bipolar disorder	Proportion of people with bipolar disorder who start in a depressed state	0.23	0.1	0.39	GBD 2019
Starting prevalence	Bipolar disorder	Proportion of people with bipolar disorder who start in a manic state	0.21	0.12	0.33	GBD 2019
Technology	All	Percent of UK adolescents aged 16-24 who own a mobile phone	0.98	0.98	0.98	Statisa 2021
Technology	All	Probability of having access to the internet	0.93	0.93	0.93	International Telecommunication Union 2020
Treatment	Anxiety	Baseline coverage of mild anxiety treatment	0.1	0.085	0.115	Author assumption in consultation with expert panel
Treatment	Anxiety	Investment coverage of mild anxiety treatment	0.7	0.595	0.805	Author assumption in consultation with expert panel
Treatment	Anxiety	Summary odds ratio for remission of mild anxiety from immediately to 2 years after follow up (delivered virtually)	3.22	0.96	10.75	James 2018
Treatment	Anxiety	Baseline coverage of moderate to severe anxiety treatment	0.5	0.425	0.575	Author assumption in consultation with expert panel
Treatment	Anxiety	Investment coverage of moderate to severe anxiety treatment	0.7	0.595	0.805	Author assumption in consultation with expert panel
Treatment	Anxiety	Summary odds ratio for remission of mild anxiety from immediately to 2 years after follow up (delivered virtually)	3.22	0.96	10.75	James 2018
Treatment	Depression	Baseline coverage of Stressbusters mild depression treatment among those with access to the internet	0.1	0.085	0.115	Author assumption in consultation with expert panel
Treatment	Depression	Investment coverage of Stressbusters mild depression treatment among those with access to the internet	0.7	0.595	0.805	Author assumption in consultation with expert panel
Treatment	Depression	Relative risk of remission of mild depression, given Stressbusters treatment (estimate taken effectiveness of CBT for depression 17-39 weeks post-treatment vs waitlist or controls)	2.7027	1.08696	6.66667	Oud 2019
Treatment	Depression	Investment coverage of treatment for moderate to severe depression	0.5	0.425	0.575	Author assumption in consultation with expert panel
Treatment	Depression	Baseline coverage of treatment for moderate to severe depression	0.6	0.51	0.69	Author assumption in consultation with expert panel
Treatment	Depression	Odds ratio of remission for moderate to severe depression, given treatment	3	1.58	5.79	Domino et al 2008, Kennard et al 2006
Treatment	Bipolar disorder	Baseline coverage of treatment for bipolar disorder	0.3	0.255	0.345	Author assumption in consultation with expert panel
Treatment	Bipolar disorder	Investment coverage of treatment for bipolar disorder	0.85	0.7225	0.9775	Author assumption in consultation with expert panel
Treatment	Bipolar disorder	2-year hazard ratio for recovery from depressive symptoms from family-focused treatment in addition to pharmacotherapy	1.85	1.04	3.29	Miklowitz 2008
Value of health	All	Multiplier for intrinsic value of health (healthy life years * GDP per capita * multiplier)	1	0.5	1	Chang 2017; Chisholm 2016

## Sheet: Starting population
Starting population distribution
Source GBD 2019
		Condition of interest
Sex	Age at start	Anxiety	Depression	Bipolar	None	Total population
Female	10	24728.5	1618.02	5685.88	362032	394064
Female	11	24378.2	1595.1	5605.34	356903	388482
Female	12	23893.2	1563.36	5493.82	349803	380753
Female	13	23353.7	1528.07	5369.77	341904	372156
Female	14	22831.8	1493.92	5249.77	334263	363839
Female	15	26920.5	5468.38	13134.7	309467	354991
Female	16	26652.6	5413.96	13004	306388	351458
Female	17	27003.2	5485.19	13175.1	310419	356082
Female	18	27767.6	5640.46	13548	319206	366162
Female	19	28514.3	5792.13	13912.3	327789	376008
Male	10	15674.3	1394.4	3913.88	391299	412282
Male	11	15444.4	1373.95	3856.48	385561	406236
Male	12	15130.8	1346.06	3778.18	377733	397988
Male	13	14783.4	1315.14	3691.41	369058	388848
Male	14	14446.1	1285.14	3607.21	360640	379978
Male	15	17115.1	4583.78	8617.17	340231	370547
Male	16	16931.7	4534.66	8524.83	336585	366576
Male	17	17135.6	4589.29	8627.52	340640	370992
Male	18	17598.4	4713.23	8860.52	349839	381011
Male	19	18046.2	4833.17	9086	358742	390707

## Sheet: Incidence etc
Monthly incidence of conditions/events of interest and mortality
Source GBD 2019 for incidence of health conditions and events; UNPD for mortality
Due to different sources, age bands end at different ages; for each parameter, final value given assumed constant until model end or death, whichever came later
		Incidence				Mortality			Prevalence
Sex	Age group	Anxiety	Bipolar	Depression	Self-harm	Suicide	All causes	Not suicide	Background morbidity
Female	10 to 14	0.00116579	0.000176559	0.0022282	2.63154e-05	1.43169e-07	6.66664e-06	6.52348e-06	0.0493715
Female	15 to 19	0.000920776	0.00020175	0.0049647	7.83419e-05	1.64833e-06	1.32503e-05	1.1602e-05	0.0737857
Female	20 to 24	0.000788958	8.87346e-05	0.00596358	0.00010138	2.68154e-06	1.80836e-05	1.54021e-05	0.0932948
Female	25 to 29	0.000754332	5.85719e-05	0.00582129	8.62141e-05	2.68397e-06	2.42508e-05	2.15669e-05	0.108894
Female	30 to 34	0.000719053	4.78313e-05	0.00604862	7.83728e-05	3.24233e-06	3.74189e-05	3.41766e-05	0.119951
Female	35 to 39	0.000682798	5.64508e-05	0.00664101	8.34708e-05	4.00274e-06	5.63387e-05	5.2336e-05	0.131071
Female	40 to 44	0.000647535	6.19216e-05	0.00679104	9.62062e-05	5.12615e-06	8.90135e-05	8.38874e-05	0.143174
Female	45 to 49	0.000613558	6.43068e-05	0.00652507	9.23016e-05	6.3515e-06	0.000136698	0.000130346	0.150511
Female	50 to 54	0.000578662	6.6663e-05	0.00625758	6.62991e-05	5.17757e-06	0.000212328	0.000207151	0.15833
Female	55 to 59	0.000543074	6.90288e-05	0.00598643	4.79766e-05	5.33676e-06	0.000333778	0.000328441	0.169767
Female	60 to 64	0.000478667	6.36809e-05	0.00580225	3.14784e-05	4.03164e-06	0.000522049	0.000518017	0.185122
Female	65 to 69	0.000386863	5.06453e-05	0.00570496	2.19477e-05	3.48797e-06	0.000806402	0.000802914	0.20578
Female	70 to 74	0.000295714	3.76117e-05	0.00560416	1.64994e-05	3.33778e-06	0.00136431	0.00136098	0.230713
Female	75 to 79	0.000204513	2.45554e-05	0.00550086	1.60745e-05	3.33811e-06	0.00237395	0.00237061	0.256922
Female	80 to 84	0.000139192	1.79823e-05	0.00559736	1.98271e-05	3.47925e-06	0.00446191	0.00445843	0.289343
Female	85 to 89	9.99201e-05	1.7929e-05	0.00588741	1.97426e-05	3.83889e-06	0.00847717	0.00847333	0.322951
Female	90 to 94	6.03287e-05	1.787e-05	0.00617015	1.94818e-05	--	--	--	0.353926
Female	95+	--	--	--	--	--	--	--	0.386252
Male	10 to 14	0.000736452	0.000146094	0.00143887	1.43083e-05	3.14152e-07	8.74992e-06	8.43577e-06	0.044717
Male	15 to 19	0.000602109	0.000157987	0.00307763	5.5511e-05	4.52586e-06	2.50021e-05	2.04762e-05	0.0609679
Male	20 to 24	0.000531877	5.76074e-05	0.00389932	9.22801e-05	9.45319e-06	3.97522e-05	3.02991e-05	0.072388
Male	25 to 29	0.000519985	3.75823e-05	0.00427946	9.09941e-05	1.12839e-05	5.27523e-05	4.14685e-05	0.0860569
Male	30 to 34	0.000507846	3.17506e-05	0.00450785	8.78683e-05	1.25702e-05	6.85883e-05	5.60181e-05	0.0962962
Male	35 to 39	0.00049558	4.01074e-05	0.00459107	9.252e-05	1.50332e-05	9.77638e-05	8.27306e-05	0.10605
Male	40 to 44	0.000495883	4.62028e-05	0.00461572	9.13384e-05	1.91009e-05	0.000148866	0.000129765	0.114871
Male	45 to 49	0.000508796	5.0073e-05	0.00458887	8.15527e-05	2.20546e-05	0.00021431	0.000192256	0.122434
Male	50 to 54	0.000521061	5.69474e-05	0.00455991	5.71562e-05	1.51392e-05	0.000308396	0.000293257	0.133393
Male	55 to 59	0.00053286	6.68377e-05	0.00452908	4.10271e-05	1.55174e-05	0.000484852	0.000469335	0.151143
Male	60 to 64	0.000496707	6.47362e-05	0.0044953	2.50089e-05	1.1223e-05	0.000791179	0.000779956	0.172006
Male	65 to 69	0.000413932	5.07135e-05	0.00445972	1.658e-05	8.797e-06	0.00119643	0.00118763	0.196155
Male	70 to 74	0.000331615	3.6718e-05	0.00442224	1.07771e-05	8.53472e-06	0.00199911	0.00199058	0.223382
Male	75 to 79	0.000249135	2.27108e-05	0.00438277	1.10248e-05	9.0358e-06	0.00336677	0.00335773	0.25099
Male	80 to 84	0.000182088	1.55916e-05	0.00440684	1.84211e-05	1.11687e-05	0.00601181	0.00600064	0.279794
Male	85 to 89	0.000130658	1.53918e-05	0.00449335	1.99806e-05	1.484e-05	0.0108318	0.010817	0.306524
Male	90 to 94	7.88442e-05	1.51883e-05	0.00457642	1.86711e-05	--	--	--	0.327048
Male	95+	--	--	--	--	--	--	--	0.351234

## Sheet: Adult education and employment
Education and employment statistics by age and sex, used for those >19 years of age
Source: ILOSTAT 2019
		Probability of education level				Probability of employment, given education level				Expected monthly wages
Sex	Age band	Less than basic	Basic	Intermediate	Advanced	Less than basic	Basic	Intermediate	Advanced	Less than basic	Basic	Intermediate	Advanced
Female	15-24	0	0.114893	0.602065	0.283042	0.5055	0.332	0.5591	0.7897	468.705	920.195	2021.58	3169.65
Female	25-34	0.00158438	0.0869841	0.328735	0.582696	0.5076	0.5321	0.7459	0.8817	468.705	920.195	2021.58	3169.65
Female	35-44	0.00237616	0.0918888	0.315465	0.59027	0.331	0.5705	0.7574	0.8692	468.705	920.195	2021.58	3169.65
Female	45-54	0.0017672	0.163342	0.362779	0.472112	0.3665	0.6284	0.8203	0.8764	468.705	920.195	2021.58	3169.65
Female	55-64	0.00254079	0.23238	0.369915	0.395165	0.3392	0.5246	0.6448	0.6657	468.705	920.195	2021.58	3169.65
Female	65+	0	0.278296	0.377249	0.344455	0.0842	0.2338	0.3111	0.2994	468.705	920.195	2021.58	3169.65
Male	15-24	0.00239669	0.169773	0.602278	0.225553	0.4275	0.3735	0.5808	0.744	468.705	920.195	2021.58	3169.65
Male	25-34	0.00404743	0.131196	0.394529	0.470228	0.7495	0.7743	0.9194	0.9298	468.705	920.195	2021.58	3169.65
Male	35-44	0.00378823	0.138578	0.364107	0.493527	0.6765	0.8004	0.9209	0.9627	468.705	920.195	2021.58	3169.65
Male	45-54	0.00350749	0.207138	0.374488	0.414867	0.6459	0.7965	0.8898	0.9333	468.705	920.195	2021.58	3169.65
Male	55-64	0.00311333	0.210343	0.415534	0.37101	0.5262	0.6345	0.7351	0.729	468.705	920.195	2021.58	3169.65
Male	65+	0	0.230363	0.421113	0.348524	0.1393	0.369	0.395	0.4258	468.705	920.195	2021.58	3169.65

## Sheet: Unit costs
Item	Unit	Traded?	Unit cost, 2019 USD	Data Source
Fluoxetine, per 20mg capsule	20 mg capsule	Traded	0.0770172	Oct 2018 Drug Tariff Department of Health or e-British National Formulary Oct 2018 version 7.1, Reupdated May 2019. https://www.covwarkformulary.nhs.uk/docs/chapter04/RD002-Mental%20Health%20Prescribing%20Cost%20Charts%20Chapter%204.pdf
Sodium Valproate, per 500mg tablet	500 mg tablet	Traded	0.245913	Management Sciences for Health. Data from: International Medical Products Price Guide. International Medical Products Price Guide, 2016. https://www.msh.org/resources/international-medical-products-price-guide
Olanzapine, per 10mg tablet	10 mg tablet	Traded	0.381074	Management Sciences for Health. Data from: International Medical Products Price Guide. International Medical Products Price Guide, 2016. https://www.msh.org/resources/international-medical-products-price-guide
Therapist	1 person-hour	Non-traded	90.2594	Management Sciences for Health. Data from: International Medical Products Price Guide. International Medical Products Price Guide, 2016. https://www.msh.org/resources/international-medical-products-price-guide
Medical officer	1 person-hour	Non-traded	90.2594	World Health Organization. mhGAP training manuals for the mhGAP intervention guide for mental, neurological and substance use disorders in non-specialized health settings – version 2.0. Geneva, 2017.
Psychologist	1 person-hour	Non-traded	149.759	World Health Organization. mhGAP training manuals for the mhGAP intervention guide for mental, neurological and substance use disorders in non-specialized health settings – version 2.0. Geneva, 2017.
Psychiatrist	1 person-hour	Non-traded	161.954	World Health Organization. mhGAP training manuals for the mhGAP intervention guide for mental, neurological and substance use disorders in non-specialized health settings – version 2.0. Geneva, 2017.
Full blood count	1 test	Non-traded	10.6484	Schaaper M, Biggs P, Pokorna D. Measuring digital development: ICT price trends. Geneva: International Telecommunication Union, 2019
Liver function test	1 test	Non-traded	11.1707	Schaaper M, Biggs P, Pokorna D. Measuring digital development: ICT price trends. Geneva: International Telecommunication Union, 2019
Serum prolactin test	1 test	Non-traded	82.9666	Schaaper M, Biggs P, Pokorna D. Measuring digital development: ICT price trends. Geneva: International Telecommunication Union, 2019
Teacher salary (starting)	1 person-hour	Non-traded	62.2331	International Labor Organization. Data from: statistics on labour costs. ILOSTAT. Available: https://ilostat.ilo.org/topics/labour-costs/
Teacher salary (top of scale)	1 person-hour	Non-traded	102.521	International Labor Organization. Data from: statistics on labour costs. ILOSTAT. Available: https://ilostat.ilo.org/topics/labour-costs/
Materials printing	1 page	Non-traded	0.114669	Ahern S, Apter A, Balazs J, et al. A cost-effectiveness analysis of school-based suicide prevention programmes. European Child & Adolescent Psychiatry 2018;27:1295–304. doi:10.1007/s00787-018-1120-5
IT infrastructure	1 person per month	Non-traded	55.4823	Jolstedt M, Ljótsson B, Fredlander S, et al. Implementation of internet-delivered CBT for children with anxiety disorders in a rural area: A feasibility trial. Internet Interv. 2017;12:121-129. doi:10.1016/j.invent.2017.11.003
Transportation	1 person per month	Non-traded	16.5795	US Department of Transportation. Transportation Economic Trends, 2018. Washington, DC: 2018. https://doi.org/10.21949/1502599; Ethiopia Central Statistical Agency. The 2015/16 Ethiopian Household Consumption - Expenditure (HCE) Survey. Addis Ababa: 2018. https://microdata.worldbank.org/index.php/catalog/2783; National Sample Survey Office. Key Indicators of Household Expenditure on Services and D…
Telephone	1 unit	Traded	42.0015	Alliance for Affordable Internet (2022). 2022 prices and affordability of smartphones and feature phones by country [database]. Retrieved from https://a4ai.org/research/device-pricing-2022/
Phone call	1 minute	Traded	0.089349	International Telecommunication Union. Measuring digital development: ICT Price Trends. Geneva, Switzerland: 2019. https://www.itu.int/en/mediacentre/Documents/Documents/ITUMeasuring_Digital_Development_ICT_Price_Trends_2019.pdf

## Sheet: Total monthly costs
Intervention costs per person treated per month (2019 USD)
Intervention	Year 1	All other years
Prevention of anxiety and depression in schools	7.38911	7.37577
Treatment of mild anxiety	16.2061	1.04236
Treatment of moderate to severe anxiety	367.956	349
Treatment of bipolar disorder (depression)	12.8423	11.9114
Treatment of bipolar disorder (mania)	17.8925	17.0051
Treatment of bipolar disorder (euthymia)	34.0566	34.0566
Treatment of mild depression (Stressbusters)	13.8448	13.7936
Treatment of mild to moderate depression	188.551	187.469
Suicide prevention in hospitals	13.4184	12.9595
Suicide prevention in schools	1.79866	0.168296

## Sheet: Full citations
References
Beck A, Crain AL, Solberg LI, et al. Severity of Depression and Magnitude of Productivity Loss. Ann Fam Med 2011;9:305–11. doi:10.1370/afm.1260
Bowden CL. Bipolar disorder and work loss. Am J Manag Care 2005;11:S91-94.
Burcusa SL, Iacono WG. Risk for Recurrence in Depression. Clin Psychol Rev 2007;27:959–85. doi:10.1016/j.cpr.2007.02.005
Chang AY, Parrales ME, Jimenez J, et al. Combining Google Earth and GIS mapping technologies in a dengue surveillance system for developing countries. International Journal of Health Geographics 2009;8:49. doi:10.1186/1476-072X-8-49
Chisholm D, Sweeny K, Sheehan P, et al. Scaling-up treatment of depression and anxiety: a global return on investment analysis. The Lancet Psychiatry 2016;3:415–24. doi:10.1016/S2215-0366(16)30024-4
Clements C, Turnbull P, Hawton K, et al. Rates of self-harm presenting to general hospitals: a comparison of data from the Multicentre Study of Self-Harm in England and Hospital Episode Statistics. BMJ Open 2016;6:e009749. doi:10.1136/bmjopen-2015-009749
Craske MG, Stein MB. Anxiety. The Lancet 2016;388:3048–59. doi:10.1016/S0140-6736(16)30381-6
Domino ME, Burns BJ, Silva SG, et al. Cost-Effectiveness of Treatments for Adolescent Depression: Results From TADS. AJP 2008;165:588–96. doi:10.1176/appi.ajp.2008.07101610
Kennard B, Silva S, Vitiello B, et al. Remission and residual symptoms after short-term treatment in the Treatment of Adolescents with Depression Study (TADS). J Am Acad Child Adolesc Psychiatry 2006;45:1404–11. doi:10.1097/01.chi.0000242228.75516.21
Esch P, Bocquet V, Pull C, et al. The downward spiral of mental disorders and educational attainment: a systematic review on early school leaving. BMC Psychiatry 2014;14:237. doi:10.1186/s12888-014-0237-4
Ferrari AJ, Norman RE, Freedman G, et al. The Burden Attributable to Mental and Substance Use Disorders as Risk Factors for Suicide: Findings from the Global Burden of Disease Study 2010. PLoS One 2014;9. doi:10.1371/journal.pone.0091936
Fleischmann A, Bertolote JM, Wasserman D, et al. Effectiveness of brief intervention and contact for suicide attempters: a randomized controlled trial in five countries. Bull World Health Organ 2008;86:703–9. doi:10.2471/BLT.07.046995
Global Burden of Disease Collaborative Network. “Global Burden of Disease Study 2019 (GBD 2019) Results.” Seattle, United States: Institute for Health Metrics and Evaluation, 2020. http://ghdx.healthdata.org/gbd-results-tool.
Glahn DC, Bearden CE, Bowden CL, et al. Reduced educational attainment in bipolar disorder. Journal of Affective Disorders 2006;92:309–12. doi:10.1016/j.jad.2006.01.025
Gorman JM. Comorbid depression and anxiety spectrum disorders. Depression and Anxiety 1996;4:160–8. doi:10.1002/(SICI)1520-6394(1996)4:4<160::AID-DA2>3.0.CO;2-J
International Telecommunication Union, World Bank. World Telecommunication/ICT Development Report and database. 2020.https://data.worldbank.org/indicator/IT.NET.USER.ZS (accessed 29 Jul 2020).
James SL, Abate D, Abate KH, et al. Global, regional, and national incidence, prevalence, and years lived with disability for 354 diseases and injuries for 195 countries and territories, 1990–2017: a systematic analysis for the Global Burden of Disease Study 2017. The Lancet 2018;392:1789–858. doi:10.1016/S0140-6736(18)32279-7
Jolstedt M, Ljótsson B, Fredlander S, et al. Implementation of internet-delivered CBT for children with anxiety disorders in a rural area: A feasibility trial. Internet Interv 2017;12:121–9. doi:10.1016/j.invent.2017.11.003
Kessler RC, Sampson NA, Berglund P, et al. Anxious and non-anxious major depressive disorder in the World Health Organization World Mental Health Surveys. Epidemiol Psychiatr Sci 2015;24:210–26. doi:10.1017/S2045796015000189
Lee YY, Barendregt JJ, Stockings EA, et al. The population cost-effectiveness of delivering universal and indicated school-based interventions to prevent the onset of major depression among youth in Australia. Epidemiology and Psychiatric Sciences 2017;26:545–64. doi:10.1017/S2045796016000469
Martin P. The epidemiology of anxiety disorders: a review. Dialogues Clin Neurosci 2003;5:281–98.
Miklowitz DJ, Axelson DA, Birmaher B, et al. Family-Focused Treatment for Adolescents With Bipolar Disorder: Results of a 2-Year Randomized Trial. Arch Gen Psychiatry 2008;65:1053–61. doi:10.1001/archpsyc.65.9.1053
Olfson M, Wall M, Wang S, et al. Suicide After Deliberate Self-Harm in Adolescents and Young Adults. Pediatrics 2018;141. doi:10.1542/peds.2017-3517
Oud M, Winter L de, Vermeulen-Smit E, et al. Effectiveness of CBT for children and adolescents with depression: A systematic review and meta-regression analysis. European Psychiatry 2019;57:33–45. doi:10.1016/j.eurpsy.2018.12.008
Stockings EA, Degenhardt L, Dobbins T, et al. Preventing depression and anxiety in young people: a review of the joint efficacy of universal, selective and indicated prevention. Psychological Medicine 2016;46:11–26. doi:10.1017/S0033291715001725
Tan-Torres Edejer T, Baltussen RMPM, Adam T, et al., editors. Making Choices in Health: WHO Guide to Cost-effectivness Analysis. 2003.http://www.who.int/choice/publications/p_2003_generalised_cea.pdf
Tondo L, Vázquez GH, Baldessarini RJ. Depression and Mania in Bipolar Disorder. Curr Neuropharmacol 2017;15:353–8. doi:10.2174/1570159X14666160606210811
Wasserman D, Hoven CW, Wasserman C, et al. School-based suicide prevention programmes: the SEYLE cluster-randomised, controlled trial. Lancet 2015;385:1536–44. doi:10.1016/S0140-6736(14)61213-7
World Bank. Health, Nutrition, and Population Statistics: Population Estimates and Projections. DataBank. 2017.http://databank.worldbank.org/data/reports.aspx?source=Health%20Nutrition%20and%20Population%20Statistics:%20Population%20estimates%20and%20projections (accessed 21 Jun 2017).
